# Supplementary material for: Triazolyl Conjugated (Oligo)Phenothiazines Building Blocks for Hybrid Materials—Synthesis and Electronic Properties
Source: Molecules. 2021 May 15;26(10):2950. doi: 10.3390/molecules26102950 (PMC8156644; doi:10.3390/molecules26102950)
Supplement: Supplementary file 1 [file molecules-26-02950-s001.zip]

Archive with 1 entries (1 files):
- molecules-1224014-SI.pdf
